# Supplementary material for: Metabolic Profile of Growing Immune- and Surgically Castrated Iberian Pigs Fed Diets of Different Amino Acid Concentration
Source: Animals (Basel). 2023 Aug 17;13(16):2650. doi: 10.3390/ani13162650 (PMC10451894; doi:10.3390/ani13162650)
Supplement: Supplementary file 1 [file animals-13-02650-s001.zip]

Archive with 1 entries (1 files):
- animals-2493716-supplementary.docx
